# Supplementary material for: Antimicrobial Activity of Catechol-Containing Biopolymer Poly[3-(3,4-dihydroxyphenyl)glyceric Acid] from Different Medicinal Plants of Boraginaceae Family
Source: Antibiotics (Basel). 2023 Feb 1;12(2):285. doi: 10.3390/antibiotics12020285 (PMC9952037; doi:10.3390/antibiotics12020285)
Supplement: Supplementary file 1 [file antibiotics-12-00285-s001.zip]

Archive with 1 entries (1 files):
- antibiotics-2079230-supplementary.pdf
